# Supplementary material for: Population Structure of Lassa Mammarenavirus in West Africa
Source: Viruses. 2020 Apr 13;12(4):437. doi: 10.3390/v12040437 (PMC7232344; doi:10.3390/v12040437)
Supplement: Supplementary file 1 [file viruses-12-00437-s001.zip]

Archive with 3 entries (3 files):
- Supplementary_Material_def.pdf
- Table_S1.xlsx
- Table_S2.xlsx
