# Supplementary material for: Population Structure of Lassa Mammarenavirus in West Africa
Source: Viruses. 2020 Apr 13;12(4):437. doi: 10.3390/v12040437 (PMC7232344; doi:10.3390/v12040437)
Supplement: Supplementary file 1 [file viruses-12-00437-s001.zip › Table_S1.xlsx]

## Sheet: Table_S1
Table S1. List of analyzed strains
Strain	Country	Region/prefecture	Isolation year	Host	lineage	L segment accession	S segment accession
Guinea Faranah	Guinea	Faranah	NA	Homo sapiens	IVB	KU978808	KU978807
807988-GIN-1996	Guinea	Faranah	1996	Homo sapiens	IVB	MG812684	MG812685
806387-GIN-1981	Guinea	Macenta	1981	Homo sapiens	IVB	MG812644	MG812645
LF18002	Guinea	Yomou	2018	Homo sapiens	IVA	MH215280	MH215281
BA366	Guinea		2003	Mastomys natalensis	IVB	GU979513	GU830839
Mad39	Guinea		2014	Mastomyserythroleucus	IVB	KT992426	KT992416
Mad41	Guinea		2014	Mastomyserythroleucus	IVB	KT992427	KT992417
Mad62	Guinea		2014	Mastomyserythroleucus	IVB	KT992428	KT992418
Mad63	Guinea		2014	Mastomyserythroleucus	IVB	KT992429	KT992419
Mad69	Guinea		2014	Mastomyserythroleucus	IVB	KT992430	KT992420
Mad83	Guinea		2014	Mastomyserythroleucus	IVB	KT992431	KT992421
GUINEA Z-185a	Guinea		1981	Homo sapiens	IVB	KU978809	KU978810
G1180	Sierra Leone	Kanema	2010	Homo sapiens	IVB	KM821793	KM821794
G1190	Sierra Leone	Kanema	2010	Homo sapiens	IVB	KM821795	KM821796
G1442	Sierra Leone	Kanema	2011	Homo sapiens	IVB	KM821799	KM821800
G1529-SLE-2011	Sierra Leone	Kanema	2011	Homo sapiens	IVB	KM821801	KM821802
G1618	Sierra Leone	Kanema	2011	Homo sapiens	IVB	KM821803	KM821804
G1646	Sierra Leone	Kanema	2011	Homo sapiens	IVB	KM821805	KM821806
G1647	Sierra Leone	Kanema	2011	Homo sapiens	IVB	KM821807	KM821808
G1727	Sierra Leone	Kanema	2011	Homo sapiens	IVB	KM821809	KM821810
G1774	Sierra Leone	Kanema	2011	Homo sapiens	IVB	KM821811	KM821812
G1792	Sierra Leone	Kanema	2011	Homo sapiens	IVB	KM821813	KM821814
G1959	Sierra Leone	Kanema	2011	Homo sapiens	IVB	KM821817	KM821818
G1960	Sierra Leone	Kanema	2011	Homo sapiens	IVB	KM821819	KM821820
G2141	Sierra Leone	Kanema	2011	Homo sapiens	IVB	KM821821	KM821822
G2147	Sierra Leone	Kanema	2011	Homo sapiens	IVB	KM821823	KM821824
G2165	Sierra Leone	Kanema	2011	Homo sapiens	IVB	KM821825	KM821826
G2184	Sierra Leone	Kanema	2011	Homo sapiens	IVB	KM821827	KM821828
G2197	Sierra Leone	Kanema	2011	Homo sapiens	IVB	KM821829	KM821830
G2222	Sierra Leone	Kanema	2011	Homo sapiens	IVB	KM821831	KM821832
G2259	Sierra Leone	Kanema	2012	Homo sapiens	IVB	KM821834	KM821835
G2263	Sierra Leone	Kanema	2012	Homo sapiens	IVB	KM821836	KM821837
G2280	Sierra Leone	Kanema	2012	Homo sapiens	IVB	KM821838	KM821839
G2295	Sierra Leone	Kanema	2012	Homo sapiens	IVB	KM821840	KM821841
G2315	Sierra Leone	Kanema	2012	Homo sapiens	IVB	KM821842	KM821843
G2318	Sierra Leone	Kanema	2012	Homo sapiens	IVB	KM821844	KM821845
G2363-SLE-2012	Sierra Leone	Kanema	2012	Homo sapiens	IVB	KM821846	KM821847
G2392	Sierra Leone	Kanema	2012	Homo sapiens	IVB	KM821849	KM821850
G2405	Sierra Leone	Kanema	2012	Homo sapiens	IVB	KM821851	KM821852
G2427	Sierra Leone	Kanema	2012	Homo sapiens	IVB	KM821853	KM821854
G2431	Sierra Leone	Kanema	2012	Homo sapiens	IVB	KM821855	KM821856
G2554	Sierra Leone	Kanema	2012	Homo sapiens	IVB	KM821858	KM821859
G2557	Sierra Leone	Kanema	2012	Homo sapiens	IVB	KM821860	KM821861
G2565	Sierra Leone	Kanema	2012	Homo sapiens	IVB	KM821862	KM821863
G2587	Sierra Leone	Kanema	2012	Homo sapiens	IVB	KM821864	KM821865
G2612	Sierra Leone	Kanema	2012	Homo sapiens	IVB	KM821866	KM821867
G2615	Sierra Leone	Kanema	2012	Homo sapiens	IVB	KM821868	KM821869
G2723	Sierra Leone	Kanema	2012	Homo sapiens	IVB	KM821870	KM821871
G2868	Sierra Leone	Kanema	2012	Homo sapiens	IVB	KM821873	KM821874
G2903	Sierra Leone	Kanema	2012	Homo sapiens	IVB	KM821875	KM821876
G2944	Sierra Leone	Kanema	2012	Homo sapiens	IVB	KM821879	KM821880
G3010	Sierra Leone	Kanema	2013	Homo sapiens	IVB	KM821881	KM821882
G3016	Sierra Leone	Kanema	2013	Homo sapiens	IVB	KM821883	KM821884
G3106	Sierra Leone	Kanema	2013	Homo sapiens	IVB	KM821888	KM821889
G3148	Sierra Leone	Kanema	2013	Homo sapiens	IVB	KM821891	KM821892
G3151	Sierra Leone	Kanema	2013	Homo sapiens	IVB	KM821893	KM821894
G3170	Sierra Leone	Kanema	2013	Homo sapiens	IVB	KM821896	KM821897
G3206	Sierra Leone	Kanema	2013	Homo sapiens	IVB	KM821898	KM821899
G3229	Sierra Leone	Kanema	2013	Homo sapiens	IVB	KM821901	KM821902
G3234	Sierra Leone	Kanema	2013	Homo sapiens	IVB	KM821903	KM821904
G3248	Sierra Leone	Kanema	2013	Homo sapiens	IVB	KM821905	KM821906
G3278	Sierra Leone	Kanema	2013	Homo sapiens	IVB	KM821908	KM821909
G502-SLE-2009	Sierra Leone	Kanema	2009	Homo sapiens	IVB	KM821772	KM821773
G503	Sierra Leone	Kanema	2009	Homo sapiens	IVB	KM821774	KM821775
G610	Sierra Leone	Kanema	2009	Homo sapiens	IVB	KM821776	KM821777
G636	Sierra Leone	Kanema	2009	Homo sapiens	IVB	KM821778	KM821779
G676	Sierra Leone	Kanema	2009	Homo sapiens	IVB	KM821780	KM821781
G692-SLE-2009	Sierra Leone	Kanema	2009	Homo sapiens	IVB	KM821782	KM821783
G693	Sierra Leone	Kanema	2009	Homo sapiens	IVB	KM821784	KM821785
G733	Sierra Leone	Kanema	2010	Homo sapiens	IVB	KM821786	KM821787
G771	Sierra Leone	Kanema	2010	Homo sapiens	IVB	KM821788	KM821789
G808	Sierra Leone	Kanema	2010	Homo sapiens	IVB	KM821791	KM821792
803209-SLE-1975	Sierra Leone		1975	Homo sapiens	IVB	MG812646	MG812647
806568-SLE-1979	Sierra Leone		1979	Homo sapiens	IVB	MG812642	MG812643
806827-SLE-1977	Sierra Leone		1977	Homo sapiens	IVB	MG812638	MG812639
808714-SLE-1980	Sierra Leone		1980	Homo sapiens	IVB	MG812682	MG812683
LM032	Sierra Leone		2010	Mastomys natalensis	IVB	KM822110	KM822111
LM222	Sierra Leone		2010	Mastomys natalensis	IVB	KM822112	KM822113
LM395	Sierra Leone		2009	Mastomys natalensis	IVB	KM822114	KM822115
LM765	Sierra Leone		2012	Mastomys natalensis	IVB	KM822116	KM822117
LM774-SLE-2012	Sierra Leone		2012	Mastomys natalensis	IVB	KM822119	KM822120
LM776-SLE-2012	Sierra Leone		2012	Mastomys natalensis	IVB	KM822121	KM822122
LM778-SLE-2012	Sierra Leone		2012	Mastomys natalensis	IVB	KM822123	KM822124
LM779-SLE-2012	Sierra Leone		2012	Mastomys natalensis	IVB	KM822125	KM822126
NL	Sierra Leone		2000	Homo sapiens	IVB	AY179172	AY179173
Z0947	Sierra Leone		2011	Mastomys natalensis	IVB	KM822129	KM822130
Z0948	Sierra Leone		2011	Mastomys natalensis	IVB	KM822131	KM822132
Bamba-R114	Mali		2012	Mastomys natalensis	V	KF478761	KF478766
Komina-R16	Mali		2012	Mastomys natalensis	V	KF478760	KF478767
Ouoma-R123	Mali		2012	Mastomys natalensis	V	KF478764	KF478768
Soromba-R	Mali		2009	Mastomys natalensis	V	KF478762	KF478765
Soromba-R30	Mali		2012	Mastomys natalensis	V	KF478763	KF478769
803204-LBR-1972	Liberia	Lofa	1972	Homo sapiens	IVB	MG812649	MG812648
806829-LBR-1981	Liberia	Lofa	1981	Homo sapiens	IVB	MG812637	MG812636
807987-LBR-1981	Liberia	Lofa	1981	Homo sapiens	IVB	MG812630	MG812631
Macenta	Guinea	Macenta	1984	Homo sapiens	IVB	AY628200	AY628201
LF18040	Liberia	Montserrado	2018	Homo sapiens	IVB	MH215284	MH215285
LF18041	Liberia	Montserrado	2018	Homo sapiens	IVA	MH215286	MH215287
LF17001	Liberia	Montserrado/Nimba	2017	Homo sapiens	IVA	MG812672	MG812673
811606-LBR-USA-2010	Liberia		2010	Homo sapiens	IVA	MG812678	MG812679
812337-LBR-USA-2014	Liberia		2014	Homo sapiens	IVA	MG812659	MG812658
812673-LBR-USA-2015	Liberia		2015	Homo sapiens	IVA	MG812651	MG812650
G1200	Liberia		2010	Homo sapiens	IVB	KM821797	KM821798
Z148	Liberia		1981	Homo sapiens	IVB	AY628204	AY628205
807978-LBR-1981	Liberia	Bong	1981	Homo sapiens	IVA	MG812633	MG812632
LF16004	Liberia	Bong	2016	Homo sapiens	IVA	MG812662	MG812663
LF17013	Liberia	Bong	2017	Homo sapiens	IVA	MG812676	MG812677
LF18001	Liberia	Bong	2018	Homo sapiens	IVA	MH215278	MH215279
LF17019	Liberia	Bong	2017	Homo sapiens	IVA	MG812668	MG812669
LF17007	Liberia	Nimba	2017	Homo sapiens	IVA	MG812666	MG812667
LF18037	Liberia	Nimba	2018	Homo sapiens	IVA	MH215282	MH215283
LF18042	Liberia	Nimba	2018	Homo sapiens	IVA	MH215288	MH215289
LF16016	Liberia	Nimba	2016	Homo sapiens	IVA	MG812664	MG812665
AV	Ivory Coast		1999	Homo sapiens	V	AY179171	AF246121
Lassa/H.sapiens-tc/TGO/2016/812939	Togo	NA	2016	Homo sapiens	VII	MF990887	MF990889
Togo/2016/7082	Togo	NA	2016	Homo sapiens	VII	KU961972	KU961971
ISTH0097	Nigeria	Ondo	2018	Homo sapiens	IIG	MH157049	MH157035
ISTH0664	Nigeria	Ondo	2018	Homo sapiens	IIG	MH157053	MH157028
ISTH1079	Nigeria	Ondo	2018	Homo sapiens	IIG	MH157029	MH157038
ISTH1375	Nigeria	Ondo	2018	Homo sapiens	IIG	MH157033	MH157045
LASV/NGA/2018/IRR_082	Nigeria	Ondo	2018	Homo sapiens	IIG	MK117920.1	MK118007.1
LASV/NGA/2018/IRR_083	Nigeria	Ondo	2018	Homo sapiens	IIG	MK117921.1	MK118008.1
LASV/NGA/2018/IRR_084	Nigeria	Ondo	2018	Homo sapiens	IIG	MK117922.1	MK118009.1
LASV/NGA/2018/IRR_092	Nigeria	Ondo	2018	Homo sapiens	IIG	MK117927.1	MK118014.1
LASV/NGA/2018/IRR_126	Nigeria	Ondo	2018	Homo sapiens	IIG	MK117942.1	MK118030.1
LASV/NGA/2011/IRR_001	Nigeria	Ondo	2011	Homo sapiens	IIG	MK107842.1	MK107897.1
LASV/NGA/2014/IRR_010	Nigeria	Ondo	2014	Homo sapiens	IIG	MK107852.1	MK107907.1
LASV/NGA/2014/IRR_011	Nigeria	Ondo	2014	Homo sapiens	IIG	MK107853.1	MK107908.1
LASV/NGA/2014/IRR_012	Nigeria	Ondo	2014	Homo sapiens	IIG	MK107854.1	MK107909.1
LASV/NGA/2015/IRR_011	Nigeria	Ondo	2015	Homo sapiens	IIG	MK107860.1	MK107915.1
LASV/NGA/2015/IRR_012	Nigeria	Ondo	2015	Homo sapiens	IIG	MK107861.1	MK107916.1
LASV/NGA/2016/IRR_017	Nigeria	Ondo	2016	Homo sapiens	IIG	MK107881.1	MK107936.1
LASV/NGA/2016/IRR_033	Nigeria	Ondo	2016	Homo sapiens	IIG	MK107882.1	MK107937.1
LASV/NGA/2016/IRR_029	Nigeria	Ondo	2016	Homo sapiens	IIG	MK107883.1	MK107938.1
LASV/NGA/2013/IRR_001	Nigeria	Ondo	2013	Homo sapiens	IIG	MK107895.1	MK107963.1
LASV/NGA/2013/IRR_006	Nigeria	Ondo	2013	Homo sapiens	IIG	MK107896.1	MK107964.1
LASV/NGA/2017/IRR_006	Nigeria	Ondo	2017	Homo sapiens	IIG	MK117866.1	MK117949.1
LASV/NGA/2018/IRR_008	Nigeria	Ondo	2018	Homo sapiens	IIG	MK117875.1	MK117957.1
LASV/NGA/2018/IRR_010	Nigeria	Ondo	2018	Homo sapiens	IIG	MK117877.1	MK117959.1
LASV/NGA/2018/IRR_014	Nigeria	Ondo	2018	Homo sapiens	IIG	MK117880.1	MK117962.1
LASV/NGA/2018/IRR_015	Nigeria	Ondo	2018	Homo sapiens	IIG	MK117881.1	MK117963.1
LASV/NGA/2018/IRR_017	Nigeria	Ondo	2018	Homo sapiens	IIG	MK117882.1	MK117964.1
LASV/NGA/2018/IRR_020	Nigeria	Ondo	2018	Homo sapiens	IIG	MK117884.1	MK117966.1
LASV/NGA/2018/IRR_047	Nigeria	Ondo	2018	Homo sapiens	IIG	MK117899.1	MK117983.1
LASV/NGA/2018/IRR_048	Nigeria	Ondo	2018	Homo sapiens	IIG	MK117900.1	MK117984.1
LASV/NGA/2018/IRR_050	Nigeria	Ondo	2018	Homo sapiens	IIG	MK117901.1	MK117985.1
LASV/NGA/2018/IRR_052	Nigeria	Ondo	2018	Homo sapiens	IIG	MK117903.1	MK117987.1
LASV/NGA/2018/IRR_057	Nigeria	Ondo	2018	Homo sapiens	IIG	MK117907.1	MK117991.1
LASV/NGA/2018/IRR_072	Nigeria	Ondo	2018	Homo sapiens	IIG	MK117915.1	MK117999.1
KAK-428	Nigeria	Osun	2012	Hylomyscus pamfi	VI	KT992435.1	KT992425.1
LASV/NGA/2018/IRR_096	Nigeria	Delta	2018	Homo sapiens	IIE	MK117929.1	MK118017.1
LASV/NGA/2018/IRR_115	Nigeria	Delta	2018	Homo sapiens	IIE	MK117937.1	MK118025.1
LASV/NGA/2012/IRR_010	Nigeria	Delta	2012	Homo sapiens	IIG	MK107843.1	MK107898.1
LASV/NGA/2018/IRR_095	Nigeria	Ekiti	2018	Homo sapiens	IIG	MK117928.1	MK118016.1
LASV/NGA/2016/IRR_006	Nigeria	Ekiti	2016	Homo sapiens	VI	MK107872.1	MK107927.1
ISTH0026	Nigeria	Edo	2017	Homo sapiens	IIG	MH157043	MH157046
ISTH0541	Nigeria	Edo	2018	Homo sapiens	IIG	MH157048	MH157044
ISTH0959	Nigeria	Edo	2018	Homo sapiens	IIG	MH157042	MH157032
ISTH1024	Nigeria	Edo	2018	Homo sapiens	IIG	MH157047	MH157037
ISTH1177	Nigeria	Edo	2018	Homo sapiens	IIG	MH157036	MH157034
ISTH1392	Nigeria	Edo	2018	Homo sapiens	IIG	MH157051	MH157052
ISTH1643	Nigeria	Edo	2018	Homo sapiens	IIG	MH157031	MH157050
LASV003	Nigeria	Edo	2008	Homo sapiens	IIG	KM821999	KM822000
LASV006	Nigeria	Edo	2008	Homo sapiens	IIG	KM822001	KM822002
LASV052	Nigeria	Edo	2008	Homo sapiens	IIG	KM822013	KM822014
LASV063	Nigeria	Edo	2009	Homo sapiens	IIG	KM822019	KM822020
LASV1000	Nigeria	Edo	2009	Homo sapiens	IIG	KM822100	KM822101
LASV1008	Nigeria	Edo	2009	Homo sapiens	IIG	KM822102	KM822103
LASV225	Nigeria	Edo	2010	Homo sapiens	IIG	KM822024	KM822025
LASV229	Nigeria	Edo	2010	Homo sapiens	IIG	KM822026	KM822027
LASV237	Nigeria	Edo	2010	Homo sapiens	IIG	KM822028	KM822029
ISTH1038	Nigeria	Edo	2011	Homo sapiens	IIG	KM821928	KM821929
ISTH1048	Nigeria	Edo	2011	Homo sapiens	IIG	KM821930	KM821931
ISTH1058	Nigeria	Edo	2011	Homo sapiens	IIG	KM821932	KM821933
ISTH2010	Nigeria	Edo	2012	Homo sapiens	IIG	KM821950	KM821951
ISTH2016-NIG-2012	Nigeria	Edo	2012	Homo sapiens	IIG	KM821952	KM821953
ISTH2020	Nigeria	Edo	2012	Homo sapiens	IIG	KM821954	KM821955
LASV/NGA/2018/IRR_074	Nigeria	Edo	2018	Homo sapiens	IIG	MK117917.1	MK118001.1
LASV/NGA/2018/IRR_075	Nigeria	Edo	2018	Homo sapiens	IIG	MK117918.1	MK118002.1
LASV/NGA/2018/IRR_077	Nigeria	Edo	2018	Homo sapiens	IIG	MK117919.1	MK118003.1
LASV/NGA/2018/IRR_085	Nigeria	Edo	2018	Homo sapiens	IIG	MK117923.1	MK118010.1
LASV/NGA/2018/IRR_091	Nigeria	Edo	2018	Homo sapiens	IIG	MK117926.1	MK118013.1
LASV/NGA/2018/IRR_103	Nigeria	Edo	2018	Homo sapiens	IIG	MK117933.1	MK118021.1
LASV/NGA/2018/IRR_106	Nigeria	Edo	2018	Homo sapiens	IIG	MK117934.1	MK118022.1
LASV/NGA/2018/IRR_110	Nigeria	Edo	2018	Homo sapiens	IIG	MK117935.1	MK118023.1
LASV/NGA/2018/IRR_114	Nigeria	Edo	2018	Homo sapiens	IIG	MK117936.1	MK118024.1
LASV/NGA/2018/IRR_117	Nigeria	Edo	2018	Homo sapiens	IIG	MK117938.1	MK118026.1
LASV/NGA/2018/IRR_119	Nigeria	Edo	2018	Homo sapiens	IIG	MK117939.1	MK118027.1
LASV/NGA/2018/IRR_120	Nigeria	Edo	2018	Homo sapiens	IIG	MK117940.1	MK118028.1
LASV/NGA/2018/IRR_121	Nigeria	Edo	2018	Homo sapiens	IIG	MK117941.1	MK118029.1
LASV/NGA/2018/IRR_131	Nigeria	Edo	2018	Homo sapiens	IIG	MK117943.1	MK118031.1
LASV/NGA/2018/IRR_135	Nigeria	Edo	2018	Homo sapiens	IIG	MK117945.1	MK118033.1
Nig08-A37	Nigeria	Edo	2008	Homo sapiens	IIG	GU481075.1	GU481074.1
Nig08-A41	Nigeria	Edo	2008	Homo sapiens	IIG	GU481077.1	GU481076.1
Nig08-A47	Nigeria	Edo	2008	Homo sapiens	IIG	GU481079.1	GU481078.1
LASV/NGA/2014/IRR_001	Nigeria	Edo	2014	Homo sapiens	IIG	MK117826.1	MK117846.1
LASV/NGA/2016/IRR_001	Nigeria	Edo	2016	Homo sapiens	IIG	MK117827.1	MK117847.1
LASV/NGA/2016/IRR_002	Nigeria	Edo	2016	Homo sapiens	IIG	MK117828.1	MK117848.1
LASV/NGA/2017/IRR_004	Nigeria	Edo	2017	Homo sapiens	IIG	MK117831.1	MK117851.1
LASV/NGA/2018/IRR_002	Nigeria	Edo	2018	Homo sapiens	IIG	MK117870.1	MK117953.1
LASV/NGA/2018/IRR_006	Nigeria	Edo	2018	Homo sapiens	IIG	MK117873.1	MK117956.1
LASV/NGA/2018/IRR_023	Nigeria	Edo	2018	Homo sapiens	IIG	MK117887.1	MK117969.1
LASV/NGA/2018/IRR_024	Nigeria	Edo	2018	Homo sapiens	IIG	MK117888.1	MK117970.1
LASV/NGA/2018/IRR_031	Nigeria	Edo	2018	Homo sapiens	IIG	MK117890.1	MK117972.1
LASV/NGA/2018/IRR_033	Nigeria	Edo	2018	Homo sapiens	IIG	MK117891.1	MK117973.1
LASV/NGA/2018/IRR_036	Nigeria	Edo	2018	Homo sapiens	IIG	MK117894.1	MK117976.1
LASV/NGA/2018/IRR_037	Nigeria	Edo	2018	Homo sapiens	IIG	MK117895.1	MK117977.1
LASV/NGA/2018/IRR_046	Nigeria	Edo	2018	Homo sapiens	IIG	MK117898.1	MK117982.1
LASV/NGA/2018/IRR_051	Nigeria	Edo	2018	Homo sapiens	IIG	MK117902.1	MK117986.1
LASV/NGA/2018/IRR_066	Nigeria	Edo	2018	Homo sapiens	IIG	MK117913.1	MK117997.1
ISTH1381	Nigeria	Kogi	2018	Homo sapiens	IIG	MH157040	MH157041
LASV/NGA/2015/IRR_010	Nigeria	Kogi	2015	Homo sapiens	IIF	MK107858.1	MK107913.1
LASV/NGA/2018/IRR_022	Nigeria	Kogi	2018	Homo sapiens	IIG	MK117886.1	MK117968.1
LASV/NGA/2018/IRR_073	Nigeria	Anambra	2018	Homo sapiens	IIG	MK117916.1	MK118000.1
LASV/NGA/2018/IRR_009	Nigeria	Anambra	2018	Homo sapiens	IIF	MK117876.1	MK117958.1
LASV/NGA/2018/IRR_042	Nigeria	Anambra	2018	Homo sapiens	IIG	MK117896.1	MK117979.1
LASV/NGA/2016/IRR_013	Nigeria	Imo	2016	Homo sapiens	IIB	MK107873.1	MK107928.1
LASV/NGA/2018/IRR_013	Nigeria	Imo	2018	Homo sapiens	IIC	MK117879.1	MK117961.1
LASV/NGA/2018/IRR_025	Nigeria	Imo	2018	Homo sapiens	IIIB	MK117889.1	MK117971.1
LASV/NGA/2013/IRR_007	Nigeria	Enugu	2013	Homo sapiens	IIB	MK107894.1	MK107962.1
LASV/NGA/2018/IRR_099	Nigeria	Ebonyi	2018	Homo sapiens	IIC	MK117930.1	MK118018.1
LASV/NGA/2018/IRR_100	Nigeria	Ebonyi	2018	Homo sapiens	IIC	MK117931.1	MK118019.1
LASV/NGA/2018/IRR_101	Nigeria	Ebonyi	2018	Homo sapiens	IIC	MK117932.1	MK118020.1
Nig08-04	Nigeria	Ebonyi	2008	Homo sapiens	IIC	GU481069.1	GU481068.1
LASV/NGA/2014/IRR_005	Nigeria	Ebonyi	2014	Homo sapiens	IIC	MK107847.1	MK107902.1
LASV/NGA/2016/IRR_018	Nigeria	Ebonyi	2016	Homo sapiens	IIA	MK107868.1	MK107923.1
LASV/NGA/2016/IRR_021	Nigeria	Ebonyi	2016	Homo sapiens	IIC	MK107869.1	MK107924.1
LASV/NGA/2016/IRR_026	Nigeria	Ebonyi	2016	Homo sapiens	IIC	MK107870.1	MK107925.1
LASV/NGA/2016/IRR_027	Nigeria	Ebonyi	2016	Homo sapiens	IIC	MK107871.1	MK107926.1
LASV/NGA/2013/IRR_005	Nigeria	Ebonyi	2013	Homo sapiens	IIC	MK107893.1	MK107961.1
LASV/NGA/2017/IRR_008	Nigeria	Ebonyi	2017	Homo sapiens	IIA	MK117867.1	MK117950.1
LASV/NGA/2018/IRR_011	Nigeria	Ebonyi	2018	Homo sapiens	IIC	MK117878.1	MK117960.1
LASV/NGA/2018/IRR_034	Nigeria	Ebonyi	2018	Homo sapiens	IIC	MK117892.1	MK117974.1
LASV/NGA/2018/IRR_035	Nigeria	Ebonyi	2018	Homo sapiens	IIC	MK117893.1	MK117975.1
LASV/NGA/2018/IRR_044	Nigeria	Ebonyi	2018	Homo sapiens	IIC	MK117897.1	MK117980.1
LASV/NGA/2018/IRR_060	Nigeria	Ebonyi	2018	Homo sapiens	IIA	MK117909.1	MK117992.1
LASV/NGA/2018/IRR_061	Nigeria	Ebonyi	2018	Homo sapiens	IIC	MK117910.1	MK117993.1
LASV/NGA/2018/IRR_063	Nigeria	Ebonyi	2018	Homo sapiens	IIC	MK117911.1	MK117994.1
LASV/NGA/2018/IRR_065	Nigeria	Ebonyi	2018	Homo sapiens	IIC	MK117912.1	MK117996.1
ONM-299	Nigeria	Benue	2011	Mastomys erythroleucus	IIIB	KT992432.1	KT992422.1
ONM-314	Nigeria	Benue	2011	Mastomys erythroleucus	IIIB	KT992433.1	KT992423.1
ONM-700	Nigeria	Benue	2012	Mastomys erythroleucus	IIIB	KT992434.1	KT992424.1
LASV/NGA/2016/IRR_025	Nigeria	Benue	2016	Homo sapiens	IIIB	MK107866.1	MK107921.1
LASV/NGA/2016/IRR_023	Nigeria	Kaduna	2016	Homo sapiens	IIIA	MK107874.1	MK107929.1
LASV/NGA/2014/IRR_002	Nigeria	Nassarawa	2014	Homo sapiens	IIIC	MK107855.1	MK107910.1
LASV/NGA/2015/IRR_014	Nigeria	Nassarawa	2015	Homo sapiens	IIIC	MK107859.1	MK107914.1
LASV/NGA/2016/IRR_016	Nigeria	Nassarawa	2016	Homo sapiens	IIIB	MK107875.1	MK107930.1
LASV/NGA/2016/IRR_008	Nigeria	Nassarawa	2016	Homo sapiens	IIIC	MK107876.1	MK107931.1
LASV/NGA/2016/IRR_011	Nigeria	Nassarawa	2016	Homo sapiens	IIIC	MK107877.1	MK107932.1
LASV/NGA/2016/IRR_015	Nigeria	Nassarawa	2016	Homo sapiens	IIIC	MK107878.1	MK107933.1
LASV/NGA/2016/IRR_032	Nigeria	Nassarawa	2016	Homo sapiens	IIIC	MK107879.1	MK107934.1
LASV/NGA/2016/IRR_020	Nigeria	Nassarawa	2016	Homo sapiens	IIIC	MK107880.1	MK107935.1
LASV/NGA/2018/IRR_021	Nigeria	Nassarawa	2018	Homo sapiens	IIG	MK117885.1	MK117967.1
Nig08-A18	Nigeria	Plateau	2008	Homo sapiens	IIIA	GU481071.1	GU481070.1
Nig08-A19	Nigeria	Plateau	2008	Homo sapiens	IIIA	GU481073.1	GU481072.1
CSF	Nigeria	Plateau	2000	Homo sapiens	IIIC	AH012598.2	AF333969.1
LASV/NGA/2016/IRR_009	Nigeria	Plateau	2016	Homo sapiens	IIIE	MK107884.1	MK107939.1
LASV/NGA/2016/IRR_003	Nigeria	Plateau	2016	Homo sapiens	IIIE	MK107885.1	MK107940.1
LASV/NGA/2018/IRR_086	Nigeria	Bauchi	2018	Homo sapiens	IIIE	MK117924.1	MK118011.1
LASV/NGA/2013/IRR_014	Nigeria	Bauchi	2013	Homo sapiens	IIIE	MK107844.1	MK107899.1
LASV/NGA/2013/IRR_016	Nigeria	Bauchi	2013	Homo sapiens	IIIE	MK107845.1	MK107900.1
LASV/NGA/2015/IRR_009	Nigeria	Bauchi	2015	Homo sapiens	IIIE	MK107856.1	MK107911.1
LASV/NGA/2015/IRR_008	Nigeria	Bauchi	2015	Homo sapiens	IIIE	MK107857.1	MK107912.1
LASV/NGA/2016/IRR_012	Nigeria	Bauchi	2016	Homo sapiens	IIIE	MK107862.1	MK107917.1
LASV/NGA/2016/IRR_014	Nigeria	Bauchi	2016	Homo sapiens	IIIE	MK107863.1	MK107918.1
LASV/NGA/2016/IRR_019	Nigeria	Bauchi	2016	Homo sapiens	IIIE	MK107864.1	MK107919.1
LASV/NGA/2016/IRR_028	Nigeria	Bauchi	2016	Homo sapiens	IIIE	MK107865.1	MK107920.1
LASV/NGA/2018/IRR_001	Nigeria	Bauchi	2018	Homo sapiens	IIIE	MK117869.1	MK117952.1
LASV/NGA/2018/IRR_054	Nigeria	Bauchi	2018	Homo sapiens	IIIE	MK117905.1	MK117989.1
LASV/NGA/2013/IRR_008	Nigeria	Taraba	2013	Homo sapiens	IID	MK107846.1	MK107901.1
LASV/NGA/2016/IRR_010	Nigeria	Taraba	2016	Homo sapiens	IIID	MK107886.1	MK107941.1
LASV/NGA/2016/IRR_004	Nigeria	Taraba	2016	Homo sapiens	IID	MK107887.1	MK107942.1
LASV/NGA/2012/IRR_001	Nigeria	Taraba	2012	Homo sapiens	IID	MK107890.1	MK107958.1
LASV/NGA/2012/IRR_003	Nigeria	Taraba	2012	Homo sapiens	IID	MK107892.1	MK107960.1
LASV/NGA/2016/IRR_007	Nigeria	AkwaIbom	2016	Homo sapiens	IIB	MK107867.1	MK107922.1
Pinneo	Nigeria	Borno	1969	Homo sapiens	I	KM822127.1	KM822128.1
807876-NGA-1981	Nigeria		1981	Homo sapiens	IIIA	MG812634	MG812635
810801-NGA-1974	Nigeria		1974	Homo sapiens	IID	MG812680	MG812681
812285-NGA-1976	Nigeria		1976	Homo sapiens	I	MG812674	MG812675
806593-NGA-1989	Nigeria		1989	Homo sapiens	IIA	MG812640	MG812641
