# Supplementary material for: Population Structure of Lassa Mammarenavirus in West Africa
Source: Viruses. 2020 Apr 13;12(4):437. doi: 10.3390/v12040437 (PMC7232344; doi:10.3390/v12040437)
Supplement: Supplementary file 1 [file viruses-12-00437-s001.zip › Table_S2.xlsx]

## Sheet: Sheet1
Table S2. List of clade IIG strains with known disease outcome
Strain	Country	Outcome	Isolation year	L segment Accession	S segment Accession
2018/IRR_002	Nigeria, Edo	Survived	2018	MK117870	MK117953
2018/IRR_003	Nigeria, Edo	Survived	2018	MK117871	MK117954
2018/IRR_005	Nigeria, Edo	Deceased	2018	MK117872	MK117955
2018/IRR_006	Nigeria, Edo	Survived	2018	MK117873	MK117956
2018/IRR_008	Nigeria, Edo	Survived	2018	MK117875	MK117957
2018/IRR_010	Nigeria, Edo	Deceased	2018	MK117877	MK117959
2018/IRR_014	Nigeria, Edo	Deceased	2018	MK117880	MK117962
2018/IRR_015	Nigeria, Edo	Deceased	2018	MK117881	MK117963
2018/IRR_017	Nigeria, Edo	Survived	2018	MK117882	MK117964
2018/IRR_020	Nigeria, Edo	Survived	2018	MK117884	MK117966
2018/IRR_021	Nigeria, Edo	Survived	2018	MK117885	MK117967
2018/IRR_022	Nigeria, Edo	Deceased	2018	MK117886	MK117968
2018/IRR_023	Nigeria, Edo	Survived	2018	MK117887	MK117969
2018/IRR_024	Nigeria, Edo	Deceased	2018	MK117888	MK117970
2018/IRR_031	Nigeria, Edo	Deceased	2018	MK117890	MK117972
2018/IRR_033	Nigeria, Edo	Survived	2018	MK117891	MK117973
2018/IRR_036	Nigeria, Edo	Survived	2018	MK117894	MK117976
2018/IRR_037	Nigeria, Edo	Deceased	2018	MK117895	MK117977
2018/IRR_042	Nigeria, Edo	Deceased	2018	MK117896	MK117979
2018/IRR_046	Nigeria, Edo	Survived	2018	MK117898	MK117982
2018/IRR_047	Nigeria, Edo	Survived	2018	MK117899	MK117983
2018/IRR_048	Nigeria, Edo	Deceased	2018	MK117900	MK117984
2018/IRR_050	Nigeria, Edo	Deceased	2018	MK117901	MK117985
2018/IRR_051	Nigeria, Edo	Deceased	2018	MK117902	MK117986
2018/IRR_052	Nigeria, Edo	Survived	2018	MK117903	MK117987
2018/IRR_056	Nigeria, Edo	Survived	2018	MK117906	MK117990
2018/IRR_057	Nigeria, Edo	Survived	2018	MK117907	MK117991
2018/IRR_066	Nigeria, Edo	Survived	2018	MK117913	MK117997
2018/IRR_071	Nigeria, Edo	Survived	2018	MK117914	MK117998
2018/IRR_072	Nigeria, Edo	Survived	2018	MK117915	MK117999
2018/IRR_073	Nigeria, Edo	Survived	2018	MK117916	MK118000
2018/IRR_074	Nigeria, Edo	Survived	2018	MK117917	MK118001
2018/IRR_075	Nigeria, Edo	Deceased	2018	MK117918	MK118002
2018/IRR_077	Nigeria, Edo	Deceased	2018	MK117919	MK118003
2018/IRR_082	Nigeria, Edo	Survived	2018	MK117920	MK118007
2018/IRR_083	Nigeria, Edo	Survived	2018	MK117921	MK118008
2018/IRR_084	Nigeria, Edo	Survived	2018	MK117922	MK118009
2018/IRR_085	Nigeria, Edo	Survived	2018	MK117923	MK118010
2018/IRR_091	Nigeria, Edo	Survived	2018	MK117926	MK118013
2018/IRR_092	Nigeria, Edo	Survived	2018	MK117927	MK118014
2018/IRR_095	Nigeria, Edo	Deceased	2018	MK117928	MK118016
2018/IRR_103	Nigeria, Edo	Deceased	2018	MK117933	MK118021
2018/IRR_106	Nigeria, Edo	Survived	2018	MK117934	MK118022
2018/IRR_110	Nigeria, Edo	Survived	2018	MK117935	MK118023
2018/IRR_114	Nigeria, Edo	Survived	2018	MK117936	MK118024
2018/IRR_117	Nigeria, Edo	Survived	2018	MK117938	MK118026
2018/IRR_119	Nigeria, Edo	Deceased	2018	MK117939	MK118027
2018/IRR_120	Nigeria, Edo	Deceased	2018	MK117940	MK118028
2018/IRR_121	Nigeria, Edo	Survived	2018	MK117941	MK118029
2018/IRR_126	Nigeria, Edo	Deceased	2018	MK117942	MK118030
2018/IRR_131	Nigeria, Edo	Survived	2018	MK117943	MK118031
2018/IRR_135	Nigeria, Edo	Survived	2018	MK117945	MK118033
2018/IRR_137	Nigeria, Edo	Survived	2018	MK117946	MK118035
2018/IRR_142	Nigeria, Edo	Survived	2018	MK117947	MK118039
ISTH0026	Nigeria, Edo	Survived	2017	MH157043	MH157046
ISTH0047	Nigeria, Edo	Deceased	2011	KM821915	KM821916
ISTH0073	Nigeria, Edo	Deceased	2011	KM821917	KM821918
ISTH0097	Nigeria, Ondo	Survived	2018	MH157049	MH157035
ISTH0230	Nigeria, Edo	Deceased	2011	KM821919	KM821920
ISTH0531	Nigeria, Edo	Deceased	2011	KM821921	KM821922
ISTH0541	Nigeria, Edo	Survived	2018	MH157048	MH157044
ISTH0595	Nigeria, Edo	Survived	2011	KM821923	KM821924
ISTH0959	Nigeria, Edo	Deceased	2018	MH157042	MH157032
ISTH1003	Nigeria, Edo	Deceased	2011	KM821926	KM821927
ISTH1024	Nigeria, Edo	Survived	2018	MH157047	MH157037
ISTH1038	Nigeria, Edo	Deceased	2011	KM821928	KM821929
ISTH1048	Nigeria, Edo	Survived	2011	KM821930	KM821931
ISTH1058	Nigeria, Edo	Deceased	2011	KM821932	KM821933
ISTH1064	Nigeria, Edo	Survived	2011	KM821934	KM821935
ISTH1069	Nigeria, Edo	Survived	2011	KM821936	KM821937
ISTH1079	Nigeria, Ondo	Survived	2018	MH157029	MH157038
ISTH1096	Nigeria, Edo	Deceased	2012	KM821938	KM821939
ISTH1111	Nigeria, Edo	Deceased	2011	KM821942	KM821943
ISTH1129	Nigeria, Edo	Deceased	2012	KM821946	KM821947
ISTH1137	Nigeria, Edo	Deceased	2011	KM821948	KM821949
ISTH1177	Nigeria, Edo	Deceased	2018	MH157036	MH157034
ISTH1375	Nigeria, Ondo	Deceased	2018	MH157033	MH157045
ISTH1392	Nigeria, Edo	Survived	2018	MH157051	MH157052
ISTH1643	Nigeria, Edo	Survived	2018	MH157031	MH157050
ISTH2010	Nigeria, Edo	Deceased	2012	KM821950	KM821951
ISTH2016	Nigeria, Edo	Deceased	2012	KM821952	KM821953
ISTH2020	Nigeria, Edo	Deceased	2012	KM821954	KM821955
ISTH2025	Nigeria, Edo	Survived	2012	KM821956	KM821957
ISTH2031	Nigeria, Edo	Deceased	2012	KM821958	KM821959
ISTH2037	Nigeria, Edo	Survived	2012	KM821960	KM821961
ISTH2042	Nigeria, Edo	Survived	2012	KM821962	KM821963
ISTH2046	Nigeria, Edo	Survived	2012	KM821964	KM821965
ISTH2050	Nigeria, Edo	Deceased	2012	KM821966	KM821967
ISTH2057	Nigeria, Edo	Survived	2012	KM821968	KM821969
ISTH2061	Nigeria, Edo	Deceased	2012	KM821970	KM821971
ISTH2129	Nigeria, Edo	Deceased	2012	KM821981	KM821982
ISTH2217	Nigeria, Edo	Deceased	2012	KM821983	KM821984
ISTH2304	Nigeria, Edo	Deceased	2012	KM821987	KM821988
ISTH2312	Nigeria, Edo	Deceased	2012	KM821989	KM821990
ISTH2316	Nigeria, Edo	Survived	2012	KM821991	KM821992
ISTH2376	Nigeria, Edo	Survived	2012	KM821997	KM821998
LASV003	Nigeria, Edo	Deceased	2008	KM821999	KM822000
LASV045	Nigeria, Edo	Survived	2009	KM822007	KM822008
LASV046	Nigeria, Edo	Survived	2009	KM822009	KM822010
LASV049	Nigeria, Edo	Deceased	2009	KM822011	KM822012
LASV056	Nigeria, Edo	Deceased	2008	KM822015	KM822016
LASV058	Nigeria, Edo	Deceased	2008	KM822017	KM822018
LASV063	Nigeria, Edo	Deceased	2009	KM822019	KM822020
LASV1000	Nigeria, Edo	Survived	2009	KM822100	KM822101
LASV1008	Nigeria, Edo	Deceased	2009	KM822102	KM822103
LASV1011	Nigeria, Edo	Deceased	2009	KM822104	KM822105
LASV1015	Nigeria, Edo	Deceased	2009	KM822106	KM822107
LASV1016	Nigeria, Edo	Deceased	2009	KM822108	KM822109
LASV711	Nigeria, Edo	Survived	2009	KM822058	KM822059
LASV719	Nigeria, Edo	Survived	2009	KM822061	KM822062
LASV971	Nigeria, Edo	Deceased	2009	KM822073	KM822074
LASV975	Nigeria, Edo	Survived	2009	KM822075	KM822076
LASV976	Nigeria, Edo	Deceased	2009	KM822077	KM822078
LASV978	Nigeria, Edo	Deceased	2009	KM822081	KM822082
LASV979	Nigeria, Edo	Deceased	2009	KM822083	KM822084
LASV981	Nigeria, Edo	Survived	2009	KM822085	KM822086
LASV982	Nigeria, Edo	Deceased	2009	KM822087	KM822088
